# Supplementary material for: Silicon Nanoparticles Alter Soybean Physiology and Improve Nitrogen Fixation Potential Under Atmospheric Carbon Dioxide (CO2)
Source: Plants (Basel). 2025 Jun 30;14(13):2009. doi: 10.3390/plants14132009 (PMC12252044; doi:10.3390/plants14132009)
Supplement: Supplementary file 1 [file plants-14-02009-s001.zip]

Archive with 1 entries (1 files):
- plants-3608443-supplementary.pdf
